# Supplementary material for: Monkeypox (MPOX)-Related Knowledge and Vaccination Hesitancy in Non-Endemic Countries: Concise Literature Review
Source: Vaccines (Basel). 2023 Jan 19;11(2):229. doi: 10.3390/vaccines11020229 (PMC9958664; doi:10.3390/vaccines11020229)
Supplement: Supplementary file 1 [file vaccines-11-00229-s001.zip]

Archive with 1 entries (1 files):
- vaccines-2130720-supplementary.pdf
